# Supplementary material for: Intake of Unprocessed and Processed Meat and the Association with Cardiovascular Disease: An Overview of Systematic Reviews
Source: Nutrients. 2021 Sep 22;13(10):3303. doi: 10.3390/nu13103303 (PMC8539526; doi:10.3390/nu13103303)
Supplement: Supplementary file 1 [file nutrients-13-03303-s001.zip]

Archive with 1 entries (1 files):
- nutrients-1385389-supplementary.pdf
